# Supplementary material for: Emergency Carotid Thrombo-Endarterectomy after Failed Endovascular Recanalization for Acute Complete Carotid Occlusion: A Case Report
Source: Brain Sci. 2024 Aug 30;14(9):882. doi: 10.3390/brainsci14090882 (PMC11430307; doi:10.3390/brainsci14090882)
Supplement: Supplementary file 1 [file brainsci-14-00882-s001.zip]

Archive with 1 entries (1 files):
- Baskaya  Emergency Carotid Thromboendarterectomy  Supplementary Video S1- Low.mp4
